# Supplementary material for: OsDWARF10, transcriptionally repressed by OsSPL3, regulates the nutritional metabolism of polished rice
Source: Front Plant Sci. 2023 Dec 7;14:1322463. doi: 10.3389/fpls.2023.1322463 (PMC10733476; doi:10.3389/fpls.2023.1322463)
Supplement: Supplementary file 1 [file Table_1.xls]

## Sheet: Tables S1
Table S1. Primers and probes used in this study.
Primer name	Primer sequence (5'–3')	uses
OsSPL3-F	aaaaagcaggcttaATGGGTTCTTTTGGGATGGAC	Overexpression/Yeast-one-hybrid assay/Protein expression
OsSPL3-R	agaaagctgggtaAGATGCCCACAAGAAATCAAG	Overexpression/Yeast-one-hybrid assay/Protein expression
q-OsSPL3-F	ATGGCGTTCAAAGAAACCAAC	qRT-PCR
q-OsSPL3-R	TCAAAGTCTGGGCCTCTAGCG	qRT-PCR
D10-F1	aaaaagcaggcttaTAAACTGAAAAGAGCGCACCCTAA	yeast one-hybridization (Y1H) screening
D10-R1	agaaagctgggtaGCGCAAAAGGCCTCGCGCTCT	yeast one-hybridization (Y1H) screening
D10-F2	tcactatagggcgaattcACACATGCTACTGATGATGTACGTACGGA	Promoter_Y1H
D10-R2	caggaatttctagaccgcGCTACGTAACGTCCGTACGTACATCATCAGT	Promoter_Y1H
D10-F3	aaaaagcaggcttaTGGAGGTCTAGGTGCTGTTCTC	Promoter_LUC
D10-R3	agaaagctgggtaTACGCGAGGGAAATGCACAACG	Promoter_LUC
q-D10-F	CGTGGCGATATCGATGGT	qRT-PCR
q-D10-F	CGACCTCCTCGAACGTCTT	qRT-PCR
Ubiquitin-F	AACCAGCTGAGGCCCAAGA	qRT-PCR
Ubiquitin-R	ACGATTGATTTAACCAGTCCATGA	qRT-PCR
D10 S1 F	FAM-CTCACACATGCTACTGATGATGTACGTACGGACGTTACGTAGCGCGCGGG	EMSA
D10 S1 R	CCCGCGCGCTACGTAACGTCCGTACGTACATCATCAGTAGCATGTGTGAG	EMSA
D10 S1_C F	CTCACACATGCTACTGATGATGTACGTACGGACGTTACGTAGCGCGCGGG	EMSA
D10 S1_C R	CCCGCGCGCTACGTAACGTCCGTACGTACATCATCAGTAGCATGTGTGAG	EMSA
D10 S1_M F	FAM-CTCACACATGCTACTGATGATGAACGAACGGACGTTACGTAGCGCGCGGG	EMSA
D10 S1_M R	CTCACACATGCTACTGATGATGAACGAACGGACGTTACGTAGCGCGCGGG	EMSA
D10 S2 F	FAM-CCACGCCCCACGTAACGTAGCGTACAGTGTACACCTGATTTCGCTCGGTC	EMSA
D10 S2 R	GACCGAGCGAAATCAGGTGTACACTGTACGCTACGTTACGTGGGGCGTGG	EMSA
D10 S2_C F	CCACGCCCCACGTAACGTAGCGTACAGTGTACACCTGATTTCGCTCGGTC	EMSA
D10 S2_C R	GACCGAGCGAAATCAGGTGTACACTGTACGCTACGTTACGTGGGGCGTGG	EMSA

## Sheet: Tables S2
Table S2. Metabolites variation in polished rice between ZH11 and d10 mutants.
ID	Compounds	Class	Q1	Q3	RT	d10-1	d10-2	WT	p-value-1	p-value-2
HRN0005	L-Homoserine	Amino acids	118.1	72	0.56736	1.33955e+06	1.71863e+06	1.02627e+06	0.0353313	0.00532356
HRN0010	D-(+)-Arabitol	Carbohydrates	151.059	89.0227	0.573825	247450	188240	184091	0.956222	0.818551
HRN0015	D-Xylonic acid lithium salt	Organic acids and derivatives	165.05	75	0.602554	9.11024e+06	1.05149e+07	2.95825e+06	0.0223919	0.00869337
HRN0016	D-(+)-Sucrose	Carbohydrates	341	119	0.594795	2.47703e+07	2.40338e+07	4.13297e+07	0.515637	0.096742
HRN0018	Isocitrate	Organic acids and derivatives	191.1	85	0.612997	2.05328e+06	2.21416e+06	415030	0.00292535	0.00674324
HRN0019	D-glucoronic acid	Carbohydrates	193.141	73	0.600137	3.12377e+06	3.59582e+06	519775	0.00439707	0.00211447
HRN0020	Gluconic Acid(contains Gluconolactone)(45-50%inWater)	Carbohydrates	195.087	75.0074	0.605903	6.158e+06	7.21933e+06	1.47918e+06	0.00371142	0.213822
HRN0021	Raffinose	Carbohydrates	503.44	179	0.597601	613718	615359	463448	0.110367	0.00897748
HRN0023	MALTOTETRAOSE	Carbohydrates	665.1	161	0.602519	1.01047e+06	812771	216113	0.0383318	0.0981866
HRN0025	D-Galactaric acid*	Carbohydrates	209.03	85.0297	0.612356	1.89732e+06	1.81787e+06	323983	0.0698671	0.00915234
HRN0026	DL-Arabinose	Carbohydrates	149	59	0.625698	753059	833707	918026	0.0277818	0.0405013
HRN0030	shikimic acid	Organic acids and derivatives	173.053	93	0.643819	759231	746566	862677	0.350827	0.0563565
HRN0032	S-Sulfo-L-cysteine	Amino acid derivatives	199.803	162.838	0.700607	2.25659e+07	2.20293e+07	2.94097e+07	2.83563e-05	0.00222036
HRN0033	Allysine(6-Oxo DL-Norleucine)	Amino acid derivatives	144.1	126	0.703039	1.29599e+06	1.53087e+06	486198	0.0107393	0.0300305
HRN0034	DL-Malic acid	Organic acids and derivatives	133	115	0.691685	748983	786654	43224.6	0.303961	0.810833
HRN0035	(5-L-Glutamyl)-L-amino acid	Amino acid derivatives	217	199	0.595161	160672	226862	246538	0.424882	0.32234
HRN0036	d-a-Galacturonic acid	Carbohydrates	193	113.1	0.599122	3.4805e+06	4.25932e+06	513134	0.0012862	0.0340829
HRN0041	Laurate	Lipids	198.2	163	0.693571	2.89473e+07	2.8782e+07	3.64558e+07	0.00757505	0.00703085
HRN0042	Sorbitol-6-phosphate	Carbohydrates	261.038	78.9588	0.703578	235239	292520	53169.2	0.0465469	0.0335508
HRN0043	Glu-Glu	Amino acid derivatives	275.1	79.1	0.640953	115121	120895	65463.3	0.494368	0.139894
HRN0044	Mannose-6-phosphate	Carbohydrates	259.03	96.97	0.638841	849346	1.44474e+06	405192	0.0123716	0.00881056
HRN0047	D(+)-Malic acid	Organic acids and derivatives	133	71	0.780943	9.11064e+06	9.65741e+06	1.35434e+06	0.0251455	0.00272545
HRN0050	Malonic acid	Organic acids and derivatives	103.004	59	0.803011	1.09668e+08	1.00478e+08	8.75949e+07	0.00133548	0.000359502
HRN0054	Orotic acid	Vitamins	155	111	0.838253	386505	408377	255165	2.36578e-05	0.00625095
HRN0055	Deoxyribose 5-phosphate	Nucleotides and derivatives	213	97	0.742687	133960	287157	27818.3	0.000631247	0.0113274
HRN0058	Oxidized Glutathione	Amino acid derivatives	611.1	306.2	0.828919	73005.2	50120.4	3075.11	0.00694611	0.00553343
HRN0061	Succinic acid	Organic acids and derivatives	117.018	73.0279	0.887683	3.22658e+06	4.80878e+06	3.00907e+06	0.000807957	0.00262052
HRN0067	Citraconic acid	Organic acids and derivatives	129.019	85	1.31554	2.28223e+06	3.59789e+06	1.72035e+06	0.0109764	0.00250546
HRN0068	Inosine	Nucleotides and derivatives	267.1	135	1.31127	321090	423783	266016	0.0389854	0.0140615
HRN0069	Pyridoxal 5-phosphate	Vitamins	245.1	116.1	1.29469	97342.6	296898	18117.1	0.00411107	0.0114838
HRN0070	Glutaric acid	Organic acids and derivatives	131.04	87.05	1.28437	218905	169731	225068	0.000817578	0.00248166
HRN0073	3-Hydroxy-3-methyl butyric acid	Organic acids and derivatives	117.1	59	1.42365	2.21268e+06	3.24201e+06	1.1057e+06	0.0105841	0.00212621
HRN0074	2-Methylsuccinic acid	Organic acids and derivatives	131.04	87.05	1.53346	4.64117e+06	4.51864e+06	5.38495e+06	0.0100087	0.000925635
HRN0075	Syringaldehyde-4-O-glucoside	Phenolic acids	343.11	181.052	1.62387	455194	411969	169650	0.0162094	0.0272936
HRN0077	Salicylic acid O-glucoside	Phytohormones	299.1	137.1	1.73453	2.9471e+06	3.2916e+06	2.77868e+06	0.000125404	0.00164121
HRN0090	Geniposidic acid	Organic acids and derivatives	373.113	123	2.20913	696546	845471	408622	0.019416	0.0161832
HRN0091	Adipic acid	Organic acids and derivatives	145.051	101	2.16616	9.05866e+06	1.00477e+07	6.46123e+06	0.00579018	0.0023426
HRN0093	Caffeic acid O-hexoside	Hydroxycinnamoyl derivatives	341.1	146.1	2.20914	6.91179e+06	7.84752e+06	4.64131e+06	0.00241664	0.00358737
HRN0094	3,4,5-Trimethoxyphenyl-1-O-Glucoside	Phenolic acids	329.12	167	2.26757	548537	749390	360387	0.0235041	0.00123944
HRN0096	6-Hydroxyhexanoic acid	Organic acids and derivatives	131.071	85	2.29871	896102	1.0047e+06	1.20795e+06	0.00620727	0.00557698
HRN0109	Coumaric acid O-glucoside	Hydroxycinnamoyl derivatives	325	163	2.80828	546940	855088	348598	0.0329071	0.009062
HRN0111	Androsin	Others	327.14	165.09	2.87813	2.08789e+06	2.75084e+06	1.78941e+06	0.0110728	0.0219565
HRN0113	(R)-Pantetheine	Vitamins	277.13	146	2.95172	4.40835e+06	3.992e+06	4.60984e+06	0.0425184	0.0689446
HRN0116	LipoxinA4	Others	351.072	101.06	3.09644	1.58979e+06	1.80726e+06	1.80448e+06	0.0123406	0.00188634
HRN0117	Calocarpin	Phenolic acids	323.135	59.0125	3.15697	1.91607e+07	2.14995e+07	1.36323e+07	0.263471	0.154156
HRN0118	Morroniside	Terpenoids	405.136	59.0123	3.15134	1.80185e+06	3.92261e+06	1.73942e+06	0.235187	0.0312053
HRN0120	5-hydroxyhexanoic acid	Organic acids and derivatives	131.08	85	3.22888	233645	237844	569273	0.000602155	0.000290933
HRN0123	Ferulic acid O-hexoside	Hydroxycinnamoyl derivatives	355.1	193.1	3.31026	1.32583e+06	1.58426e+06	1.09409e+06	0.0982409	0.00306914
HRN0124	Sibiricose A5	Phenolic acids	517.156	175	3.30668	4.66697e+06	5.21466e+06	8.18092e+06	0.0479317	0.0274146
HRN0136	Trihydroxycinnamoylquinic acid	Phenolic acids	371.098	249.063	3.38702	615331	596617	572822	0.923978	0.0531341
HRN0138	Caffeic acid	Hydroxycinnamoyl derivatives	179.042	135	3.43315	3.62768e+06	3.7219e+06	6.05085e+06	0.00183004	0.0022506
HRN0147	4-O-Glucosyl-sinapate	Phenolic acids	385.114	223.06	3.66559	695686	710766	550353	0.0473449	0.0103192
HRN0153	Vomifoliol	Terpenoids	223.134	161	3.79995	1.05817e+06	988050	1.17989e+06	8.62953e-05	0.000890147
HRN0156	3-Hydroxybenzoic Acid	Organic acids and derivatives	137.024	93.0346	3.76115	1.4654e+07	1.84918e+07	1.17079e+07	0.00566789	0.021294
HRN0166	4-Nitrophenol	Phenolic acids	138.018	108.02	4.05981	3.33715e+06	2.58797e+06	6.23636e+06	1.73384e-05	0.000435601
HRN0170	Sinapyl alcohol	Terpenoids	209.044	121.028	4.23813	3.55741e+06	3.03397e+06	3.29416e+06	0.00912761	0.00915025
HRN0182	Suberic Acid	Organic acids and derivatives	173.081	111.08	4.47385	4.55077e+06	4.94534e+06	5.28553e+06	0.000118701	0.000229338
HRN0185	APIGENIN-6-GLUCOSIDE-8-ARABINOSIDE	Flavonoids	563	353	4.70841	1.14543e+06	1.7183e+06	747737	0.000189522	0.00104329
HRN0186	Sinapinic acid	Hydroxycinnamoyl derivatives	223.069	193	4.71237	1.91949e+06	2.09233e+06	1.71116e+06	0.951241	0.111122
HRN0187	Coniferaldehyde	Hydroxycinnamoyl derivatives	177	162	4.75088	113763	88373.3	17963.1	0.0323754	0.0216134
HRN0205	2,6-Dimethyl-7-octene-2,3,6-triol	Terpenoids	187.1	97	5.5247	6.45478e+06	6.5796e+06	7.34037e+06	0.0151389	0.00881195
HRN0218	trans-4-Hydroxycinnamic Acid Methyl Ester	Hydroxycinnamoyl derivatives	177.1	145	5.87729	117377	170085	289162	0.0234243	0.048829
HRN0223	Abscisic acid (ABA)	Phytohormones	263.1	153.1	5.92521	494482	776605	234918	0.0419716	0.0287661
HRN0228	GIBBERELLIN A20	Phytohormones	331.15	287.2	6.42688	56971.5	23985.4	34612.2	0.0486181	0.0138412
HRN0234	3-tert-Butyladipic acid	Organic acids and derivatives	201.112	139.111	6.39748	2.6026e+06	2.64399e+06	2.66307e+06	0.0249731	0.015788
HRN0253	Acid orange 20	Alkaloids	327	171	7.74792	1.08282e+06	1.11523e+06	617158	0.0476245	0.00469224
HRN0265	9-HOTrE	Lipids	293	193	7.98192	4.19554e+06	3.59055e+06	4.14579e+06	0.0374833	0.0288173
HRN0266	GIBBERELLIN A9	Phytohormones	315	271.3	8.34193	184477	196861	174134	0.0436352	0.0138363
HRN0284	9-Hydroxy-12-oxo-10-octadecenoic acid	Lipids	311.223	223.172	8.82314	3.723e+06	4.19976e+06	6.6743e+06	0.374077	0.0456287
HRN0289	ORANGE I	Alkaloids	327	171	8.8802	311825	252802	300263	0.132936	0.957424
HRN0291	(+/-)9-HpODE	Lipids	311.221	171.101	9.01732	5.84674e+06	6.13128e+06	5.80433e+06	0.0567965	0.051709
HRN0294	13-HOTrE	Lipids	293.2	195.2	9.36307	1.26355e+06	1.9928e+06	1.71955e+06	0.00176209	0.00169637
HRN0301	13-HODE	Lipids	295.1	209.1	9.58031	4.18405e+06	4.53701e+06	3.97428e+06	0.00240443	0.00391564
HRN0311	Lauric acid (C12:0)	Lipids	199	181	9.81105	255757	186968	244926	0.411651	0.408586
HRN0315	9,10-EODE	Lipids	295	277.3	9.96991	2.63276e+07	3.05546e+07	4.95422e+07	0.0108855	0.0369532
HRN0318	Tridecanoic acid (C13:0)	Lipids	213.2	195.15	10.1685	93694.3	89421.7	187765	0.00218502	0.00316849
HRN0321	FFA 13:0 (Tridecanoic acid)	Lipids	213.186	195.15	10.1635	45821.4	103448	116581	0.53151	0.619152
HRN0323	12,13-DHOME; (9Z)-12,13-Dihydroxyoctadec-9-enoic acid	Lipids	313.238	251.24	10.2	632700	720901	733643	0.00219973	0.000522559
HRN0324	LysoPE 16:0 (2n isomer)	Lipids	452.3	255.2	10.4169	4.09591e+08	4.02529e+08	3.59109e+08	0.00471571	0.0147454
HRN0329	LysoPE 16:0 (1n isomer)	Lipids	452	255.3	10.414	3.01513e+08	2.94616e+08	2.65476e+08	0.0276268	0.0121346
HRN0331	LysoPE 18:1 (2n isomer)	Lipids	478.1	281.2	10.4184	5.97981e+07	5.47308e+07	7.16742e+07	0.00680051	0.00585496
HRN0333	FFA 14:0 (Myristic acid)	Lipids	227.202	209.2	10.4766	1.66675e+06	1.68018e+06	2.16197e+06	0.00835371	0.00815867
HRN0337	Palmitoleic Acid	Lipids	253.217	235.19	10.6543	1.19989e+06	1.27905e+06	1.34238e+06	0.0119166	0.014102
HRN0338	Pentadecanoic Acid （C15:0）	Lipids	241.2	223.2	10.7455	369319	328329	426181	0.214807	0.55668
HRN0339	Elaidic Acid （C18:1n9t）	Lipids	281.2	263.23	10.8018	1.2091e+06	1.36681e+06	1.32263e+06	0.00459546	0.889175
HRN0340	FFA 18:2 (Linoleic acid, n–6)	Lipids	279.233	261.2	10.799	2.91759e+07	3.08009e+07	2.73804e+07	0.0358038	0.0744193
HRN0343	Cis-10-Heptadecenoic Acid	Lipids	267.23	267.23	10.8808	1.05812e+07	1.13791e+07	1.17815e+07	0.99803	0.685075
HRN0345	(Z)-11-Octadecenoic acid (C18:1)	Lipids	281.2	199.3	10.9176	181644	133153	132869	0.670574	0.828813
HRN0347	Palmitic acid (C16:0)	Lipids	255.2	237.1	10.9979	1.55854e+07	1.65871e+07	1.52049e+07	0.767742	0.12895
HRN0351	Margaric Acid/Heptadecanoic Acid(C17:0)	Lipids	269.2	251.3	11.2132	492915	611967	652503	0.490875	0.0495065
HRN0352	Eicosadienoic acid	Lipids	307.264	307.3	11.2216	1.33428e+07	1.409e+07	1.08896e+07	0.177203	0.000906892
HRN0354	Stearic Acid	Lipids	283.264	283.265	11.4038	3.29414e+08	3.52119e+08	3.37699e+08	0.761512	0.998365
HRP0002	Syringaldehyde	Hydroxycinnamoyl derivatives	183.058	123.047	0.46502	94350	94338.4	170586	0.964146	0.47177
HRP0003	Mannitol 1-phosphate	Carbohydrates	263.1	143	0.480258	599744	428701	1.50622e+06	0.661023	0.0210103
HRP0004	O-Phosphoserine	Amino acid derivatives	186.1	84.96	0.482253	95727.6	67855.5	227913	0.910292	0.632797
HRP0008	Succinic acid	Organic acids and derivatives	119.03	101	0.478787	1.62146e+06	1.06916e+06	3.87334e+06	0.820919	0.117552
HRP0009	a-Methylserine	Amino acid derivatives	120.1	84.195	0.479387	282809	189181	628456	0.0152677	0.00128395
HRP0010	Cycloleucine*	Amino acid derivatives	130.086	84.0809	0.496688	121928	138542	101326	0.0226739	0.0132527
HRP0011	L-(+)-Lysine	Amino acids	147	84	0.50797	1.53861e+07	1.08597e+07	2.76956e+06	0.480481	0.325213
HRP0014	DL-Arginine	Amino acids	175.107	70.0658	0.578381	4.14467e+06	5.18992e+06	3.1948e+06	0.288748	0.298896
HRP0015	Histidine	Amino acids	156.1	110.1	0.572117	6.52867e+06	6.05587e+06	2.6052e+06	0.133467	0.373059
HRP0017	Glycine	Amino acids	76	58.1	0.575917	12573.5	25964.2	13048.1	0.424481	0.344425
HRP0018	3-N-Methyl-L-histidine	Amino acid derivatives	170	96	0.568829	354826	380042	103056	0.041893	0.0485035
HRP0021	Nicotianamine	Vitamins	304.15	185.3	0.582943	6.31949e+06	5.50351e+06	3.40445e+06	0.0281148	0.0144063
HRP0025	L-(-)-Cystine	Amino acids	241	152	0.581247	243716	222950	455340	0.333743	0.264361
HRP0026	D-Serine	Amino acids	106.05	60.0451	0.577809	3.40663e+06	3.54971e+06	1.80469e+06	0.839766	0.641692
HRP0027	trans-4-Hydroxy-D-proline	Amino acid derivatives	132.1	68	0.586862	350984	399766	250844	0.0125903	0.0081663
HRP0028	L-Asparagine	Amino acids	133.05	74.05	0.579719	7.11026e+06	4.04434e+06	1.85765e+06	0.159382	0.300042
HRP0030	L-Alanine	Amino acids	90.1	44	0.57863	2.12981e+06	2.15858e+06	1.3359e+06	0.00348249	0.00287584
HRP0031	L-Glutamine	Amino acids	147.1	84.05	0.582273	1.66097e+07	1.18353e+07	3.05971e+06	0.922444	0.367489
HRP0033	1-methylguanidine	Nucleotides and derivatives	74	57	0.58245	133516	198484	80493.8	0.00240061	0.00223823
HRP0034	Threonine	Amino acids	120.1	74	0.582931	1.29449e+06	2.1769e+06	771687	0.930688	0.500635
HRP0036	ACC	Phytohormones	102	56	0.590425	2.64472e+06	2.79053e+06	535310	0.452756	0.428855
HRP0037	5-oxoproline	Amino acid derivatives	130	84	0.590239	2.62235e+07	2.30585e+07	3.81563e+06	0.391807	0.0629946
HRP0039	D(-)-Glutamic acid	Amino acids	148.096	84.045	0.592575	5.62511e+07	5.75509e+07	8.83872e+06	0.82695	0.389343
HRP0041	pyroglutamine*	Amino acid derivatives	129.05	56.05	0.60015	490905	583047	259122	4.88651e-05	0.000184895
HRP0042	Choline alfoscerate	Lipids	258.11	104.111	0.60015	1.29541e+06	1.57287e+06	1.51019e+06	0.0300576	0.028239
HRP0045	Aspartic acid	Amino acids	134	74	0.597171	1.04511e+07	1.13122e+07	1.41125e+06	0.496133	0.898662
HRP0046	L-Saccharopine	Amino acid derivatives	277.1	84.1	0.602462	535680	553260	163052	0.536979	0.865455
HRP0047	Betaine	Alkaloids	118.1	59	0.609633	1.91274e+06	2.95967e+06	1.3002e+06	0.104923	0.255315
HRP0048	L-Carnitine hydrochloride	Alkaloids	162.1	58.05	0.604898	69184.9	100925	57104.7	0.171917	0.253696
HRP0049	Homoproline	Amino acid derivatives	130.1	70.05	0.606022	362084	328469	150428	0.0219476	0.00767558
HRP0051	Lysine butyrate	Amino acid derivatives	235.1	118.3	0.617648	65405.9	149815	24613.2	0.0149832	0.0342341
HRP0057	carboxyethyl-GABA	Organic acids and derivatives	176.1	130.1	0.612096	854334	1.01681e+06	319091	0.484081	0.623468
HRP0059	DL-Proline	Amino acids	116.1	70	0.611257	3.31335e+06	4.0554e+06	3.33991e+06	0.531079	0.294449
HRP0060	N-acetylneuraminic acid	Organic acids and derivatives	310.1	292.3	0.607859	1.94182e+06	2.16097e+06	824582	0.15853	0.253484
HRP0062	L-Homocitrulline	Amino acid derivatives	190.1	127	0.611333	162336	207414	102898	0.00617714	0.00151502
HRP0065	N-Acetyl-D-galactosamine	Carbohydrates	222.097	84.0451	0.613566	995154	1.12744e+06	570195	0.0671547	0.0489812
HRP0067	Turanose	Carbohydrates	365.105	203.053	0.603462	1.99041e+07	2.36557e+07	3.46856e+07	0.561054	0.981803
HRP0068	4-Guanidinobutyric acid	Organic acids and derivatives	146.085	87	0.6197	353216	501274	248432	0.422635	0.0330929
HRP0071	2-(5-hydroxy-1H-indol-3-yl)acetic acid	Phytohormones	192.065	146.06	0.612219	379134	420222	183855	0.119159	0.676206
HRP0072	4-Hydroxypyridine	Alkaloids	96	68	0.618597	160994	185057	97830.9	0.0735999	0.0420071
HRP0073	Cytidine	Nucleotides and derivatives	244.3	112.1	0.626317	83729.9	103402	45343.4	0.164467	0.38786
HRP0075	CDP-choline	Lipids	489.1	264	0.626186	27638.4	26359.6	16523.8	0.0174258	0.16902
HRP0077	Palatinose	Carbohydrates	342.1	127.3	0.624329	22385	38703.6	33282.6	0.0464016	0.000827074
HRP0078	Nicotinate riboside	Vitamins	256.1	124.05	0.626317	1.41964e+07	1.62834e+07	1.02647e+07	0.0198191	0.274403
HRP0081	trans-Zeatin-O-glucoside	Phytohormones	382.1	220.2	0.611718	76448.8	101387	95288.2	0.0481903	0.0803815
HRP0085	Pyridoxine O-glucoside	Vitamins	332.1	314.3	0.628921	465039	451599	249918	0.0019199	0.0449106
HRP0086	beta-Homoisoleucine	Amino acid derivatives	146.1	86.1	0.617524	652910	829311	374188	0.292481	0.366545
HRP0087	N-Acetylleucine	Amino acid derivatives	174.2	114	0.624715	2.4568e+06	2.36693e+06	1.06666e+06	0.0164494	0.0133243
HRP0092	gamma-glutamylglutamine	Amino acid derivatives	276.1	147.1	0.629647	855784	620793	53999.5	0.62843	0.0756726
HRP0093	Histamine	Amino acid derivatives	112.087	95	0.587291	370316	502409	195751	0.188757	0.336443
HRP0094	Niacin	Vitamins	124.032	80.05	0.623194	5.98705e+06	7.62364e+06	4.24659e+06	0.00527741	0.00549064
HRP0097	L-Valine	Amino acids	118.1	72.1	0.631391	3.8732e+06	4.0288e+06	2.07059e+06	0.00985577	0.00888679
HRP0099	N6-Acetyl-L-lysine	Amino acid derivatives	189.2	126	0.619354	80124.5	80438	37193.8	0.00364838	0.0577867
HRP0101	L-Methionine	Amino acids	150	61	0.683594	339437	368857	168224	0.910986	0.128143
HRP0102	L-3-Aminoisobutyric acid	Amino acid derivatives	104.2	61	0.68629	52246.3	69107.6	21412.2	0.0175195	0.228524
HRP0103	1-Methyladenine	Nucleotides and derivatives	150	133	0.686978	525977	541190	264773	0.118681	0.0906787
HRP0104	Glutathione reducedform	Amino acid derivatives	308	233	0.690238	1.6466e+06	1.59185e+06	287929	0.109876	0.0711944
HRP0106	Pyridoxine	Vitamins	170.1	134.1	0.677752	529463	708749	148151	0.0125865	0.0075008
HRP0109	Pyridoxal	Vitamins	168	150	0.690396	272729	265685	188999	0.099654	0.147351
HRP0110	2,3-dihydrobenzofuran	Phenolic acids	121.05	77.05	0.664183	648226	882414	349152	0.0251071	0.0775686
HRP0115	3-(3,4-dihydroxyphenyl)propanoic acid	Phenolic acids	165.051	123.044	0.676016	1.04272e+07	1.38102e+07	3.78389e+06	0.0153536	0.0157055
HRP0120	L-Tyramine	Amino acids	138.1	121.1	0.714362	14300.4	14282.4	9448.56	0.0386144	0.0215853
HRP0122	Guanine	Nucleotides and derivatives	152	135	0.707025	623405	1.34109e+06	423327	0.0141594	0.022919
HRP0126	L-Isoleucine	Amino acids	132.066	86	0.711184	8.09803e+06	9.87322e+06	4.67252e+06	0.0648649	0.046266
HRP0130	γ-Glu-Cys	Amino acid derivatives	251.3	84	0.764688	110025	120927	34851.4	0.725817	0.114376
HRP0132	Carnitine	Amino acid derivatives	162.1	74.1	0.810712	197770	313149	145223	0.0180012	0.00103823
HRP0134	DL-Glutamic acid	Amino acids	148.1	84	0.803514	802025	822324	104972	0.0488758	0.0161246
HRP0138	L-Leucine	Amino acids	132.1	86.2	0.83255	2.60774e+06	2.98217e+06	1.6216e+06	0.000739957	0.00176946
HRP0140	Nicotinic acid	Vitamins	124.039	80.05	0.854966	3.02756e+06	4.90535e+06	1.33841e+06	0.0119516	0.231106
HRP0141	Tyrosine	Amino acids	182.1	91	0.851772	2.62897e+06	2.93035e+06	1.69763e+06	0.00031613	0.00141766
HRP0143	N-Acetyl-DL-glutamic acid	Amino acid derivatives	190	130	0.844692	2.97703e+06	3.76322e+06	726582	0.000169671	0.00166692
HRP0144	L-Theanine	Amino acids	175	158	0.856011	19292.7	28264.4	5071.65	0.00930496	0.000103732
HRP0145	2,4-pyrrolidinedicarboxylic acid	Organic acids and derivatives	160.06	60.0816	0.843578	3.94845e+06	4.12072e+06	4.3106e+06	0.0505535	0.0193221
HRP0147	1-Adamantanamine	Nucleotides and derivatives	152	135	0.934218	1.23566e+06	1.81189e+06	920632	0.00103587	0.00327373
HRP0148	Uridine	Nucleotides and derivatives	245.1	113.05	0.957563	36583.6	55956.9	51982.2	0.238939	0.608133
HRP0151	Hypoxanthine	Nucleotides and derivatives	137	119	0.981631	723399	1.23565e+06	275261	0.654257	0.122907
HRP0152	Adenosine 5'-monophosphate	Nucleotides and derivatives	348.07	136	0.980766	188008	201124	102683	0.0344898	0.352514
HRP0153	Adenine	Nucleotides and derivatives	136.05	119.05	1.05374	7.43005e+06	1.49769e+07	1.46595e+06	5.82597e-05	0.000608929
HRP0156	N-Hydroxy-L-tryptophan	Amino acid derivatives	221.1	130.05	1.03962	292529	380434	162955	0.0212737	0.0436525
HRP0157	p-Nitroaniline-1	Vitamins	139	122	1.08793	329706	430833	611121	0.000624935	0.00599669
HRP0165	Thymine	Nucleotides and derivatives	127.05	110	1.18963	21642	31797.6	16809.2	0.00761819	0.0289689
HRP0169	4-Pyridoxate	Vitamins	184.053	148.04	1.23631	42844	60818.8	32937.5	0.0312395	0.049886
HRP0171	niacinamide	Vitamins	123.05	80.05	1.30172	745874	1.61531e+06	535687	0.0244204	0.0711173
HRP0175	Benzamidine	Others	121.1	104.1	1.33352	164425	199579	74900.2	0.0115375	0.0757192
HRP0176	L-Phenylalanine	Amino acids	166	120	1.34578	3.33502e+07	3.83672e+07	1.72739e+07	0.0735589	0.0533706
HRP0177	Phenethylamine	Others	122.1	105	1.37447	25231.5	22774.3	42091.8	0.0195169	0.0832544
HRP0181	pyridoxate	Vitamins	184	148	1.4491	366102	452209	422920	0.00656646	0.0687441
HRP0183	S-adenosylhomocysteine (SAH)	Amino acid derivatives	385	136	1.53035	243032	244749	90114.4	0.343988	0.506737
HRP0186	4-Pyridoxic acid O-hexoside	Vitamins	346.1	184.1	1.50282	25418.6	26143	20486.3	0.269068	0.706131
HRP0189	8-Chlro-1-tetrahydronorharmanone	Amino acid derivatives	221.04	158.084	1.65848	136713	173358	72657	0.0427496	0.0567283
HRP0194	Sophocarpine	Alkaloids	247.129	86.09	1.63753	83678.8	100090	14799.5	0.0124117	0.0632046
HRP0197	N-Acetylmethionine	Amino acid derivatives	192.058	146.06	1.79739	247100	379115	127361	0.00503929	0.0418099
HRP0201	Adenosine	Nucleotides and derivatives	268.104	136.062	1.87473	2.01617e+07	2.41893e+07	1.27875e+07	0.0186375	0.00423314
HRP0205	D-Pantothenic Acid	Vitamins	220.118	202.1	1.92785	7.80041e+06	1.13598e+07	1.9107e+06	0.00715868	0.049781
HRP0207	3-Indoleacrylic acid	Organic acids and derivatives	188.07	146.06	1.9837	37412	47462.8	35679.5	0.894515	0.58888
HRP0210	DL-Tryptophan	Amino acids	205.097	146.06	1.98294	1.13856e+06	1.42874e+06	1.22084e+06	0.0945842	0.0252958
HRP0211	L-Valyl-L-Leucine	Amino acid derivatives	231.16	72.082	1.97999	93894	108134	67236.5	0.959639	0.397758
HRP0217	2'-deoxyadenosine	Nucleotides and derivatives	252	136	2.0816	80159.1	95219.8	53194	0.944349	0.199718
HRP0219	Adenosine O-ribose	Nucleotides and derivatives	400.2	136.11	2.16645	230642	185548	142253	0.857909	0.0681197
HRP0224	L-Aspartyl-L-Phenylalanine	Amino acid derivatives	281.113	166	2.1281	225447	269121	87757	0.967244	0.472432
HRP0225	5,6-Dihydro-5-methyluracil	Nucleotides and derivatives	129.1	84	2.16056	62118.5	71835.6	16972.5	0.00748453	0.0224403
HRP0227	indole-3-lactic acid	Phytohormones	206.05	160.05	1.98142	37094.2	42204.1	61139.2	0.207264	0.411991
HRP0236	N2, N2-Dimethyguanosine	Nucleotides and derivatives	312.13	180.2	2.43195	18577.4	30596.5	34420	0.398738	0.239021
HRP0237	N6-succinyladenosine	Nucleotides and derivatives	384.1	252.05	2.42994	3.32845e+06	3.87606e+06	1.66496e+06	2.79296e-05	0.000411259
HRP0242	N-Caffeoyl agmatine	Phenolamides	293.113	136.076	2.47596	71847.6	76332.6	45433	0.352327	0.331422
HRP0246	4-Methyl-5-thiazoleethanol	Others	144.048	113.2	2.5122	199200	223071	305531	0.437536	0.36581
HRP0249	folinic acid	Vitamins	474.15	327.1	2.5428	6.17615e+06	8.26756e+06	2.82241e+06	0.0829694	0.0148054
HRP0263	N-Feruloylputrescine	Phenolamides	265.155	177.062	2.95472	468154	322500	190353	0.0785411	0.509003
HRP0264	1,7-Dimethylxanthine	Nucleotides and derivatives	181.1	124	2.81455	20172.7	22232.5	26469	0.975232	0.51379
HRP0265	Pipemidic Acid	Alkaloids	304.139	142.086	2.7503	27787.7	30911.9	46918.6	0.275329	0.0359944
HRP0268	N(6)-(N-threonylcarbonyl)adenine	Nucleotides and derivatives	281.1	136.05	2.88839	21547.6	22883.1	12832.9	0.0917396	0.0123232
HRP0271	Methyl (3S,5S)-3-(β-D-glucopyranosyloxy)-5-hydroxyhexanoate	Others	347.1	301.1	2.91279	2.68238e+06	3.13735e+06	1.33083e+06	0.357815	0.23013
HRP0280	Leu- Leu	Amino acid derivatives	245.18	86.097	3.04226	23177.1	29015	17289.6	0.00699275	0.00764322
HRP0294	Gentiopicroside	Terpenoids	379.069	234.99	3.14987	440781	495697	219132	0.243354	0.151972
HRP0302	MHPG	Phenolic acids	185.081	153.055	3.48447	36860.5	48645.1	18066.2	0.0111939	0.0159328
HRP0309	5'-S-Methylthioadenosine	Others	298.09	136.062	3.45889	3.00814e+06	3.89437e+06	665424	0.0341823	0.040404
HRP0310	Sinapoylputrescine	Phenolamides	295.165	150.077	3.43861	626435	718154	353975	0.460356	0.230129
HRP0343	lactucin	Terpenoids	277.119	120.08	3.93959	647753	782467	386982	0.595219	0.142635
HRP0363	Dodecyl 2,6-dioxo-1,2,3,6-tetrahydro-4-pyrimidinecarboxylate	Alkaloids	325.212	191.082	4.19741	696870	789396	662639	0.822486	0.120194
HRP0364	p-Coumaric acid	Hydroxycinnamoyl derivatives	165.047	146.8	4.20777	528794	620668	578933	0.0260291	0.00773758
HRP0366	Riboflavin	Vitamins	377.15	243.1	4.23841	79840.5	118079	35487.6	0.290682	0.151265
HRP0379	Indole-3-carboxylic acid	Alkaloids	162.1	118	4.40931	163202	170281	126342	0.0894498	0.0688789
HRP0387	Acetosyringone	Hydroxycinnamoyl derivatives	197.1	155	4.59045	43285.4	31081.4	38219.2	0.620494	0.00739909
HRP0388	Ferulic acid	Hydroxycinnamoyl derivatives	195.058	117.01	4.53114	3.93994e+06	3.80354e+06	5.94831e+06	0.0510617	0.0229054
HRP0390	IAA	Phytohormones	176	130.1	4.50181	3.76083e+07	4.3849e+07	5.41698e+07	0.00205163	0.00154824
HRP0392	1,1-Dimethylbiguanide	Others	130.1	103	4.50245	8.74332e+06	1.03403e+07	1.22484e+07	0.1135	0.226095
HRP0401	FA 12:2	Lipids	197.15	179.15	4.58631	205057	184300	155059	0.435027	0.0795796
HRP0433	5,7,4'-Trihydroxy-6-methoxyflavone-8-C-[β-D-glucosyl-(1-2)]-β-D-glucoside	Flavonoids	625.18	463.13	5.19429	125578	131957	125623	0.000500355	0.0116715
HRP0440	Luteolin 7-O-glucoside	Flavonoids	449.1	287.05	5.31201	31568.5	38097.1	35915.5	0.563618	0.486723
HRP0467	8-C-hexosyl-apigenin O-feruloylhexoside	Flavonoids	771.2	177.1	5.57881	42667.6	60785.8	39612.7	0.0944232	0.393915
HRP0468	4-Oxopentanoate	Organic acids and derivatives	117.1	91	5.66502	215604	204241	210407	0.00633601	0.0196355
HRP0487	Lumichrome	Alkaloids	243.088	145	5.73696	145687	202568	110934	0.200391	0.196848
HRP0491	Chrysoeriol O-rutinoside	Flavonoids	609.2	301.1	5.76568	40429.1	67174.8	36330.6	0.110408	0.215779
HRP0507	Tricin-O-Hexoside-O-rhamnoside	Flavonoids	639.192	331.081	5.96839	198913	393854	156999	0.587303	0.329114
HRP0575	Tricin 4'-O-(threo-β-4-hydroxyphenylglyceryl) ether	Flavonoids	497.1	331	7.19207	43585	47906.8	47892.9	0.0104041	0.345833
HRP0578	Salcolin A	Flavonoids	527.155	331.08	7.23157	244848	257289	245166	0.0445074	0.00235221
HRP0585	Salcolin B	Flavonoids	527.155	331.08	7.40729	186219	214008	174846	0.403845	0.211566
HRP0586	2-Amino-1,3,4,5-eicosanetetrol	Others	362.3	300.4	7.50776	2.31978e+07	1.84584e+07	2.39736e+07	0.0081932	0.0230651
HRP0593	N6-Benzyladenine	Nucleotides and derivatives	226.1	91.1	7.52009	711569	596075	531005	0.0624348	0.562323
HRP0601	Ethyl cinnamate	Hydroxycinnamoyl derivatives	177.092	130.9	7.88052	56007.7	73115.7	92918.4	0.498204	0.626633
HRP0603	Digitoxigenine	Others	375	357	7.76702	52347.5	81054.8	111263	0.609463	0.299049
HRP0613	Hinokitiol	Terpenoids	165.1	123	7.85439	129819	134287	139303	0.813075	0.638594
HRP0618	1-Decanoyl-2-hydroxy-sn-glycero-3-phosphocholine	Lipids	412.33	183.99	8.01539	2.26615e+06	2.48671e+06	3.18516e+06	0.747283	0.478214
HRP0624	LysoPC 22:6	Lipids	568.1	184.4	8.15479	514674	194379	123660	0.0271598	0.11486
HRP0627	GIBBERELLIN A15	Phytohormones	331.1	269.2	8.31645	57905.7	35601.2	99797.5	0.0691943	0.812757
HRP0629	2-Amino-1,3-octadecanediol	Others	302.2	284.3	8.25989	1.2491e+07	1.00613e+07	1.30347e+07	0.139986	0.969147
HRP0633	AKD 2B1	Others	390.4	328.3	8.33272	4.10511e+06	3.06426e+06	3.76536e+06	0.0230686	0.0492418
HRP0637	Troxerutin (Trihydroxyethyl rutin)	Flavonoids	347.3	285	8.29932	2.9936e+06	2.471e+06	3.06424e+06	0.577218	0.274583
HRP0640	Nobiletin	Flavonoids	403.132	373	8.25278	56998.4	76647.3	54425.9	0.134514	0.0334253
HRP0658	OPDA	Phytohormones	293.211	275.2	8.66087	663017	913021	1.15549e+06	0.259441	0.000402796
HRP0659	Oryzalexin C	Terpenoids	301.2	283.2	8.71155	572467	567025	942660	0.00470526	0.00880685
HRP0672	Strychnine N-Oxide	Alkaloids	351.4	334.2	8.9382	39003.9	50385.8	114571	0.0300935	0.493613
HRP0674	MG 18:3	Lipids	353.3	261.2	8.97646	43533.4	45479.9	48792.5	0.0850188	0.0131446
HRP0675	LPC(1-acyl 12:1)	Lipids	440.4	184.1	8.92022	2.94946e+06	2.75539e+06	5.0716e+06	0.0646934	0.0824839
HRP0680	LysoPC 19:1	Lipids	536.1	184.4	9.03222	740382	965724	585647	0.212984	0.0382006
HRP0681	LysoPC 18:3	Lipids	518.1	184	8.98689	807654	814213	565385	0.327469	0.00266908
HRP0684	D-erythro-C18-Dihydro-D-sphingosine	Lipids	302.298	109.2	9.02915	139090	203590	255240	0.209023	0.00394641
HRP0695	LysoPC 12:0	Lipids	440.277	184.074	9.12941	1.38266e+07	1.33084e+07	2.19052e+07	0.0660547	0.14584
HRP0696	LysoPC 19:2	Lipids	534.355	184.073	9.13396	2.17336e+06	1.38446e+06	865347	0.747558	0.286248
HRP0697	Octadecadien-6-ynoic acid	Lipids	277.2	93	9.23353	1.11311e+06	1.47185e+06	1.13097e+06	0.000753874	0.162309
HRP0698	dl-alpha-Tocopherol nicotinate	Vitamins	536	518	9.13719	6.04628e+06	6.25126e+06	5.0865e+06	0.960888	0.432612
HRP0714	LysoPC 19:0	Lipids	538.4	184.05	9.44654	6.76361e+06	5.41327e+06	5.00383e+06	0.366482	0.533227
HRP0717	MAG (18:3) isomer2	Lipids	353.1	261.8	9.55374	69849.2	69147	131364	0.343461	0.168633
HRP0718	14,15-Dehydrocrepenynic acid	Lipids	277.216	93.1	9.35839	1.37877e+06	1.78004e+06	1.54996e+06	0.370074	0.835
HRP0722	LysoPC 16:2 (sn-2)	Lipids	492.31	184.07	9.60428	509268	422747	292746	0.0214813	0.0295745
HRP0723	2-methoxy-hexadecenoic acid	Lipids	285.25	95.1	9.62507	107977	119155	160477	0.225498	0.338512
HRP0724	MG (18:3) isomer5	Lipids	353.3	261.1	9.6722	122632	98115.9	79151.3	0.0724983	0.000817429
HRP0727	LysoPE 14:0(2n isomer)	Lipids	426.262	285.242	9.61802	5.34603e+07	4.98768e+07	6.91229e+07	0.0193911	0.0148396
HRP0730	lysoPC 15:1 (sn-2)	Lipids	480.3	184.1	9.76465	1.13815e+06	932415	666543	0.0951385	0.692817
HRP0733	LPC(1-acyl 16:2)	Lipids	492.308	184	9.77988	2.1809e+06	1.69848e+06	1.23958e+06	0.0971275	0.0203678
HRP0734	Myricetin 3-O- (4"-O-acetyl-2"-O-galloyl) -alpha-L-rhamnopyranoside	Carbohydrates	659.126	341.206	9.64197	3.47243e+06	6.00126e+06	5.9512e+06	0.20809	0.0983076
HRP0737	Denin	Others	694.401	353.3	9.7353	76451.5	73879.9	34944.7	0.00994959	0.000820121
HRP0739	Lyso PC 14:0	Lipids	468.3	184.11	9.81979	1.52336e+07	1.41902e+07	1.91825e+07	0.186175	0.0211624
HRP0742	LysoPC 19:0	Lipids	538.387	184.073	9.84316	340491	220181	320971	0.00730631	0.0211996
HRP0744	LysoPE 18:3(2n isomer)	Lipids	476.277	335.258	9.74729	1.225e+07	9.93173e+06	6.04571e+06	0.141903	0.00108102
HRP0745	LysoPE 15:1	Lipids	438.262	297.242	9.90109	450234	372144	248131	0.0479557	0.101378
HRP0747	LysoPE 14:0	Lipids	426.3	285.2	9.7843	4.69805e+07	4.48516e+07	6.04063e+07	0.432634	0.81421
HRP0749	LysoPE 16:1(2n isomer)	Lipids	452.277	311.258	9.84211	3.28014e+06	2.63529e+06	2.45614e+06	0.0135083	0.137196
HRP0750	LysoPC 20:6	Lipids	540.1	481.2	9.93855	5.69623e+06	4.55568e+06	2.57506e+06	0.0416861	0.037845
HRP0752	LysoPC 18:3 (2n isomer)	Lipids	518.2	184.1	9.93729	1.59795e+07	1.22184e+07	7.38821e+06	0.000269464	0.00257518
HRP0753	lysoPC 15:1 (sn-1)	Lipids	480.1	184.5	9.93826	1.69278e+06	1.37208e+06	891233	0.37029	0.123373
HRP0754	LysoPC 17:2	Lipids	506.324	184.073	9.95078	209190	213012	167144	0.0170215	0.0124288
HRP0756	LysoPE(18:3) isomer1	Lipids	476.3	44.05	9.88805	3.86231e+06	3.06559e+06	1.81741e+06	0.0800445	0.0823898
HRP0757	LysoPC 18:6	Lipids	513.1	184.4	10.0284	451226	398453	365836	0.126751	0.139846
HRP0758	lysoPC 14:0 (sn-1)	Lipids	468.1	184.4	10.0119	5.27406e+08	4.67053e+08	5.19293e+08	0.11762	0.0177816
HRP0759	LysoPC 16:1(2n isomer)	Lipids	494.324	184.073	10.0411	4.91581e+06	3.9154e+06	3.62753e+06	0.185632	0.375635
HRP0760	MG (18:3) isomer3	Lipids	353.3	261.4	9.93741	604413	550849	327845	0.0680411	0.0519868
HRP0761	Civetone	Terpenoids	251.236	95.0861	10.0867	27633.5	53067.8	64384	0.471061	0.301499
HRP0762	LysoPE 15:0(2n isomer)	Lipids	440.277	299.258	10.0077	1.26435e+06	1.17474e+06	990803	0.0683963	0.0595618
HRP0763	LysoPE 16:1	Lipids	452.277	311.258	9.97131	3.17962e+06	2.62395e+06	2.3759e+06	0.106909	0.289188
HRP0765	LysoPC 18:3	Lipids	518.3	184.05	10.11	1.02791e+07	7.78212e+06	5.22591e+06	0.00496415	0.00169836
HRP0770	LysoPC 17:5	Lipids	501.5	458.3	10.0752	6.33457e+07	5.3361e+07	4.27983e+07	0.0126887	0.00890256
HRP0771	lysoPE 20:5 (sn-1)	Lipids	500.3	359.3	10.0774	6.21114e+06	5.2446e+06	4.28635e+06	0.511084	0.399696
HRP0772	lysoPE 18:2 (sn-2)	Lipids	478.25	306.28	10.0799	4.50684e+07	3.70177e+07	3.18634e+07	0.0345855	0.0353774
HRP0773	LysoPC 15:0(2n isomer)	Lipids	482.324	184.073	10.2063	3.00892e+06	2.51767e+06	2.05413e+06	0.00308602	0.00171058
HRP0774	LysoPC(16:1)	Lipids	494.324	184.073	10.2206	2.74896e+07	2.1124e+07	1.84386e+07	0.283902	0.609757
HRP0775	LysoPE 15:0	Lipids	440.277	299.258	10.1235	1.31384e+06	1.27512e+06	1.04036e+06	0.349265	0.181714
HRP0777	2-γ-Linolenoyl-glycerol	Lipids	353.269	261.221	10.1529	736347	682193	698451	0.143668	0.310204
HRP0778	LysoPC 20:5	Lipids	542.324	483.248	10.2997	1.67124e+08	1.37859e+08	1.32711e+08	0.89447	0.391887
HRP0779	PC(18:1(9E)/0:0)	Lipids	522.35	184.07	10.2913	1.9307e+07	1.54453e+07	1.32493e+07	0.0413166	0.0141378
HRP0781	lysoPC 18:2 (sn-2)	Lipids	520.15	184.05	10.2947	2.65687e+07	2.11032e+07	1.76088e+07	0.0327372	0.0239277
HRP0782	lysoPE 20:5 (sn-2)	Lipids	500.3	359.3	10.2102	6.43698e+06	5.28785e+06	4.3715e+06	0.173616	0.0482769
HRP0783	LysoPE 18:2 (2n isomer)	Lipids	478.6	460.6	10.2101	7.52871e+06	5.93103e+06	4.82538e+06	0.069921	0.0966767
HRP0786	3-Hydroxypropyl palmitate glc-glucosamine	Alkaloids	672.416	331.286	10.3007	165923	243173	132185	0.27033	0.23007
HRP0787	LysoPC 15:0	Lipids	482.3	184.1	10.3915	1.36358e+07	1.18837e+07	8.65408e+06	0.0391591	0.0849879
HRP0788	MGMAG (18:2) isomer1	Lipids	534.4	263.3	10.4097	196500	208148	193912	0.0763114	0.0382868
HRP0790	lysoPC 16:0 (sn-2)	Lipids	355.3	263.24	10.2429	1.56673e+06	1.60046e+06	1.33112e+06	0.0418694	0.642743
HRP0791	LysoPC 17:1	Lipids	508.34	184.073	10.3877	351877	302268	348847	0.826283	0.938391
HRP0793	MAG (18:3) isomer1	Lipids	353.2	261.3	10.2591	1.82571e+06	1.70813e+06	1.82055e+06	0.00168712	0.0049575
HRP0794	LysoPE 17:1	Lipids	466.293	325.274	10.2773	288565	266453	286027	0.00444901	0.000723376
HRP0795	LysoPE 16:0(2n isomer)	Lipids	454.293	313.274	10.29	1.1819e+08	1.24336e+08	1.17968e+08	0.016032	0.00971155
HRP0796	lysoPC 18:2 (sn-1)	Lipids	520.3	502.2	10.4513	1.42274e+08	1.25082e+08	1.12446e+08	0.128478	0.0257051
HRP0799	Linoleoyl Ethanolamide	Others	324.289	62.0609	10.3511	2.66231e+06	2.33203e+06	2.69853e+06	0.0649395	0.277728
HRP0802	LysoPE 18:3	Lipids	476.3	335.25	10.4212	1.53769e+06	1.70087e+06	1.49368e+06	0.154763	0.00518337
HRP0803	LPC(1-acyl 18:3)	Lipids	518.32	459.248	10.5532	1.42649e+08	1.40602e+08	1.35187e+08	0.835523	0.920721
HRP0804	LysoPC 16:1	Lipids	494.3	184.1	10.5722	2.80777e+07	2.18462e+07	1.86265e+07	0.0647405	0.0690048
HRP0805	LysoPE 16:0	Lipids	454.2	313.3	10.4209	2.31992e+07	2.4204e+07	2.21032e+07	0.171707	0.0145455
HRP0806	1-linoleoyl-GPE (18:2)*	Lipids	478.3	417.25	10.4187	1.14814e+06	1.22673e+06	1.07342e+06	0.15343	0.974288
HRP0810	lysoPC 16:0 (sn-1)	Lipids	496.3	184.2	10.5542	1.2326e+08	1.17987e+08	9.54505e+07	0.0234656	0.0217371
HRP0812	lysoPC 17:1 (sn-1)	Lipids	508.3	184.1	10.5469	1.78261e+06	1.40721e+06	1.47735e+06	0.111625	0.15265
HRP0813	lysoPC 20:3 (sn-2)	Lipids	546.4	184.1	10.5859	32279.6	38430.3	31924.1	0.00819382	0.0155997
HRP0816	2-linoleoylglycerol (18:2)	Lipids	355.3	263.25	10.539	7.1012e+06	6.85351e+06	7.79156e+06	0.00326721	0.0029227
HRP0820	LysoPE 18:1	Lipids	480.3	339.3	10.552	4.42851e+07	3.67698e+07	4.78323e+07	0.000559356	0.00100798
HRP0821	LysoPC 18:0	Lipids	524.3	184.1	10.678	4.59435e+06	3.86467e+06	4.50216e+06	0.0134384	0.0282415
HRP0822	LPC(1-acyl 18:1)	Lipids	522.4	184.1	10.6711	2.33351e+07	1.97233e+07	2.51997e+07	0.850435	0.566767
HRP0823	Palmitoyl ethanolamide	Organic acids and derivatives	300.289	62.0609	10.5518	255216	254187	359175	0.0568781	0.121981
HRP0824	lysoPC 20:3 (sn-1)	Lipids	546.4	184.1	10.6502	56449.7	52169.2	35115.7	0.812569	0.525913
HRP0826	α-Linolenic Acid（C18:3n3）	Lipids	279.25	67.05	10.5503	3.1394e+07	3.37947e+07	2.25318e+07	0.444147	0.46619
HRP0828	LysoPE 20:2(2n isomer)	Lipids	506.324	365.305	10.6032	168096	162092	118140	0.0472132	0.155292
HRP0831	LysoPE 17:0	Lipids	468.308	327.289	10.6906	257218	264098	213698	0.835732	0.0605573
HRP0832	LysoPC 18:0	Lipids	524.36	184	10.8375	4.48211e+06	3.61424e+06	4.37419e+06	0.0167739	0.00825465
HRP0833	N-Oleoylethanolamine	Others	326.305	62.065	10.6769	218698	166499	411933	0.143217	0.163697
HRP0834	1-Oleoyl-sn-glycero-3-phosphocholine	Lipids	522.2	184.1	10.8365	9.37602e+07	7.86038e+07	9.56694e+07	0.0375206	0.00547811
HRP0837	LysoPC 20:2	Lipids	548.36	184.1	10.8889	231838	230913	145367	0.00156744	0.00311437
HRP0838	Docosapentaenoic acid	Lipids	331.2	313.1	10.7478	159998	291758	368019	0.0138651	0.0491269
HRP0840	Prostaglandin D2	Lipids	353.2	353.2	10.7446	1.19429e+07	1.07383e+07	1.29682e+07	0.201425	0.115202
HRP0841	β-acetyl-γ-O-alkyl-L-α-phosphatidylcholine	Lipids	524.3	184.2	10.8362	1.78835e+07	1.43819e+07	1.75243e+07	0.00776003	0.00786954
HRP0843	1-Oleoyl-Sn-Glycerol	Lipids	357.3	265.4	10.8428	2.04545e+06	1.89995e+06	2.90652e+06	0.00739694	0.00724365
HRP0844	Lactoylpepstatin or PC 14:1/14:1	Lipids	674.45	184.05	10.9243	457569	494584	262799	0.783496	0.600752
HRP0848	13,16-Docosadienoic acid	Lipids	337.3	111	10.8266	400949	403521	293537	0.0100896	0.0149243
HRP0851	Linoleic acid (C18:2n6c)	Lipids	281.247	69.0706	10.8184	1.36305e+07	1.5174e+07	1.24244e+07	0.0324191	0.0231329
HRP0856	Thromboxane B2-biotin	Vitamins	703.421	325.211	10.8192	1.7277e+06	1.84548e+06	1.7666e+06	0.00249315	0.000189156
HRP0858	LysoPC 20:2	Lipids	548.35	184.05	11.0506	250491	204303	108856	0.00144849	0.000420707
HRP0861	2-[(7-Oxoheptanoyl)oxy]-4-(palmitoyloxy)butyl 2-(trimethylammonio)ethyl phosphate	Lipids	636.4	184.1	11.0167	215981	232132	229057	0.22949	0.0817859
HRP0864	1-stearoyl-GPE (18:0)	Lipids	482.3	341.3	10.9347	3.46018e+06	4.78776e+06	4.2252e+06	0.658658	0.10833
HRP0867	2-[(8-Carboxyoctanoyl)oxy]-3-(palmitoyloxy)propyl 2-(trimethylammonio)ethyl phosphate	Lipids	666.45	184.05	11.0898	1.89996e+06	2.7143e+06	4.08968e+06	0.00669453	0.0416867
HRP0868	1-Stearoyl-sn-glycero-3-phosphocholine	Lipids	524.3	184.1	11.1539	1.53435e+07	1.74105e+07	1.40744e+07	0.663272	0.482593
HRP0870	(2S)-2-[(9-Oxononanoyl)oxy]-3-(palmitoyloxy)propyl 2-(trimethylammonio)ethyl phosphate	Lipids	650.45	184.05	11.1294	1.69716e+06	1.63891e+06	1.38868e+06	0.765337	0.357329
HRP0872	PC 38:2; PC 16:0/22:2	Lipids	814.6	184.1	11.1348	243806	280865	212211	0.00031399	0.00299257
HRP0873	PE 35:2; PE 17:0/18:2	Lipids	730.5	589.5	11.0145	23920.3	41723.3	50446.5	0.00457233	0.00377659
HRP0879	lysoPC 20:1 (sn-2)	Lipids	550.37	184	11.2274	946552	846547	665108	0.0936106	0.875694
HRP0883	LysoPC 18:0	Lipids	524.35	184.05	11.3241	7.53329e+06	8.58616e+06	6.98915e+06	0.205589	0.0161211
HRP0887	PC 38:5; PC 18:1/20:4	Lipids	808.6	184.1	11.2969	868618	1.00696e+06	1.31599e+06	0.00213161	0.00174046
HRP0894	β-Tocotrienol	Vitamins	411.2	151.1	11.3385	56682.4	36750.4	37934.1	0.0309214	0.00780431
HRP0896	PC 30:0; PC 14:0/16:0	Lipids	706.45	184.05	11.2523	111099	97775.6	88593.2	0.0532189	0.136663
HRP0903	δ-Tocotrienol	Vitamins	397.3	137.05	11.3889	754860	1.03246e+06	749377	0.927786	0.20867
HRP0904	lysoPC 20:0 (sn-1)	Lipids	552.4	184.1	11.4138	129284	109461	116141	0.572875	0.24929
HRP0905	7-Dehydrocholesterol	Lipids	385.2	367.3	11.388	83591.5	89152.9	71737.6	0.409029	0.409456
HRP0906	GPCho 36:1	Lipids	788.51	184.07	11.5337	127817	113594	131958	0.471425	0.589561
HRP0913	7-Ketocholesterol	Lipids	401.3	383.3	11.5061	206768	251693	219515	0.00637487	0.00362033
HRP0916	Episterol	Vitamins	399.35	381.35	11.5139	233716	159501	314130	0.010397	0.0231981
HRP0927	PC 36:3e; PC 18:1e/18:2	Lipids	770.6	184.1	11.7851	51878.6	76592.6	96325.8	0.157589	0.880313
HRP0928	PE 36:1p; PE 18:0p/18:1	Lipids	730.5	589.5	11.7593	345380	409212	423604	0.0269881	0.0467677
HRP0929	PC 34:4; PC 14:0/20:4 or 16:1/18:3	Lipids	754.54	184.07	11.9212	44548.8	34812.5	34634	0.0250784	0.367962
HRP0930	24,25-Dihydrolanosterol	Terpenoids	429.4	411.4	11.7673	520641	611115	1.01212e+06	0.0200164	0.018132
HRP0933	PC 35:2e; PC 18:0p/18:1 or 18:1e/18:1	Lipids	772.52	184.07	11.7669	16093.1	18932	33256.5	0.135978	0.185367
HRP0934	PC 35:1; PC 16:0/19:1 or 17:0/18:1 or 17:1/18:0	Lipids	774.6	184.05	11.8908	4.64033e+06	5.54161e+06	4.99951e+06	0.0493715	0.0417205
HRP0935	PC 18:3/16:0	Lipids	756.55	184.05	12.0497	5.86175e+06	6.49593e+06	5.48192e+06	0.591481	0.00303031
HRP0937	PE 36:6; PE 16:1/20:5	Lipids	736.5	595.5	11.8822	89976.2	88423.5	60729.5	0.00628448	0.00462597
HRP0938	δ-Tocopherol	Vitamins	403.35	137.05	11.8653	14478.4	24366.5	9912.34	0.0972683	0.070058
HRP0941	PE 38:1e; PE 20:0e/18:1	Lipids	758.6	617.6	11.909	138158	144344	322270	0.000471863	0.00134607
HRP0943	GPCho 36:0	Lipids	790.65	184.05	12.0099	1.59983e+06	1.04496e+06	905119	0.0821289	0.027047
HRP0944	PE 20:5/16:0	Lipids	738.5	597.5	12.0111	1.07667e+06	980983	700834	0.00938512	0.0251674
HRP0945	β-Tocopherol	Vitamins	417.35	151.05	12.0032	34164.1	52842.9	22145.5	0.0896938	0.224552
HRP0949	PE 18:2/16:1	Lipids	714.5	573.5	12.1401	1.42154e+06	1.4378e+06	1.06999e+06	0.0063822	0.00161059
HRP0950	PE 18:4/18:2 or 18:3/18:3	Lipids	736.5	595.45	12.1222	327915	338351	244122	0.032696	0.0307709
HRP0952	PE 20:4/16:0	Lipids	740.5	599.5	12.1491	8.57125e+06	9.08171e+06	7.68752e+06	0.626513	0.0708162
HRP0954	PE 38:7; PE 16:1/22:6 or 18:2/20:5	Lipids	762.5	621.5	12.1524	6.38645e+06	6.30359e+06	5.22096e+06	0.494338	0.0359995
HRP0959	PC 14:0/14:0	Lipids	678.5	184.05	12.4898	1.42813e+06	1.71462e+06	2.67166e+06	0.267676	0.578532
HRP0961	PE 18:2/16:0	Lipids	716.5	575.5	12.2854	2.84281e+07	3.36629e+07	2.78168e+07	0.550276	0.426853
HRP0971	1-palmitoyl-2-oleoyl-GPE (16:0/18:1)	Lipids	718.55	577.5	12.496	1.78189e+07	1.98751e+07	2.58363e+07	0.00136087	0.000700145
HRP0974	PC 18:2/15:0	Lipids	744.55	184.05	12.5186	41453.7	31898.9	40936.9	0.0108492	0.00641068
HRP0975	PC 16:0/14:0	Lipids	706.55	184.05	12.5331	74607.9	72580.9	91675.1	0.0486555	0.0135081
HRP0979	PC 36:3; PC 16:0/20:3 or 18:0/18:3 or 18:1/18:2	Lipids	784.6	184.1	12.7584	667898	295210	224337	0.144293	0.165285
HRP0982	1-palmitoyl-2-palmitoleoyl-GPC (16:0/16:1)*	Lipids	732.55	184.05	12.6161	660840	943449	919462	0.570645	0.52192
HRP0990	1-oleoyl-2-linoleoyl-GPC (18:1/18:2)*	Lipids	784.6	184.05	12.7589	719218	761810	582020	0.183316	0.89036
HRP0992	PC 34:2; PC 16:0/18:2 or 16:1/18:1	Lipids	758.53	184.07	13.014	157843	153804	175551	0.877043	0.00792258
HRP0995	PC 18:1/15:0	Lipids	746.55	184.05	12.8033	37456.9	39289.5	25927.3	0.136913	0.0391538
HRP0998	PC 16:0/16:0	Lipids	734.55	184.05	12.9089	373722	413115	665563	0.243534	0.065173
HRP0999	GPCho 36:2	Lipids	786.6	184.05	13.0273	1.22956e+06	1.32326e+06	1.34672e+06	0.048171	0.0231289

## Sheet: Tables S3
Table S3. Amino acids detected in polieshed rice of d10 mutants and ZH11.
ID	Class	ZH11	d10-1	d10-2	p-valure 1	p-valure 2
Alanine	Amino acid	364447	777757	756906	0.00421504	0.00758801
Arginine	Amino acid	1.08233e+06	1.68202e+06	1.96552e+06	0.0173586	0.00375685
Asparagine	Amino acid	586373	3.21203e+06	1.76395e+06	8.62953e-05	0.000890147
Aspartic acid	Amino acid	261340	655935	755777	0.00569139	0.00173498
Cysteine	Amino acid	31290.8	23400.2	37948.3	0.331338	0.349024
Cystine	Amino acid	24549.4	46662.3	33998.2	0.0171234	0.445991
Glutamic acid	Amino acid	4.11183e+06	2.55584e+07	2.87214e+07	0.00188939	0.00155268
Glutamine	Amino acid	597211	5.65713e+06	3.94442e+06	0.000461645	0.00287329
Glycine	Amino acid	5245.67	19158.3	15842.4	0.0223018	0.179002
Histidine	Amino acid	621949	1.99862e+06	1.62092e+06	0.0148397	0.0115371
Homoserine	Amino acids	1.02627e+06	1.33955e+06	1.71863e+06	0.235187	0.0312053
L-Isoleucine	Amino acid	556179	1.05991e+06	1.1829e+06	0.0198638	0.00425677
L-Leucine	Amino acids	1.6216e+06	2.60774e+06	2.98217e+06	0.0249731	0.015788
L-Tryptophan	Amino acid	5.04231e+06	4.72724e+06	6.1283e+06	0.332028	0.0246036
Lysine	Amino acid	2.76956e+06	1.53861e+07	1.08597e+07	0.000602155	0.000290933
Methionine	Amino acid	168224	339437	368857	0.00820051	0.00206378
Phenylalanine	Amino acid	4.31534e+06	8.40043e+06	1.03628e+07	0.00202691	0.000380176
Proline	Amino acid	6.65602e+06	6.56414e+06	8.27179e+06	0.792955	0.0334431
Serine	Amino acid	236554	726868	649804	0.00263743	0.00516685
Theanine	Amino acids	5071.65	19292.7	28264.4	0.00374833	0.00288173
Threonine	Amino acid	90951	188547	266238	0.00755815	0.00355532
Tyrosine	Amino acid	2.03487e+06	3.20033e+06	3.49976e+06	0.0233907	0.0387651
Valine	Amino acid	1.04335e+06	1.72483e+06	1.95408e+06	0.00862603	0.00753787

## Sheet: Tables S4
Table S4. Vitamins detected in polieshed rice of d10 mutants and ZH11.
ID	Class	ZH11	d10-1	d10-2	p-valure 1	p-valure 2
niacinamide	Vitamin	66341	210334	376617	0.0337563	0.041543
niacin	Vitamin	1.837e+06	4.32334e+06	6.85378e+06	0.00118814	0.00317789
Trigonelline	Vitamin	2.355e+06	1.7154e+06	2.91489e+06	0.0558941	0.0322763
Pyridoxamine	Vitamin	492902	615733	850007	0.0186716	0.00217113
pyridoxine	Vitamin	242768	727646	1.23218e+06	0.00751623	0.00422584
pyridoxate	Vitamin	85382.7	92401.4	97628.8	0.707352	0.666801
Pantothenic acid	Vitamin	119175	95720.6	92976.9	0.586886	0.538037
PLP	Vitamin	145598	113181	136599	0.279394	0.268509
nicotinamide riboside	Vitamin	605190	504582	635715	0.0442047	0.223262
thiamine	Vitamin	4.56274e+06	4.54409e+06	5.00385e+06	0.938416	0.181884
Nicotianamine	Vitamin	2.2737e+06	4.57389e+06	4.13472e+06	0.00338087	0.00456232
Pyridoxine O-glucoside	Vitamin	738508	877388	1.10634e+06	0.112193	0.00658032
nicotinamide ribonucleotide (NMN)	Vitamin	251965	340350	350806	0.0682713	0.0223883
Riboflavin	Vitamin	166805	179897	175302	0.417102	0.277762
folinic acid	Vitamin	5.519e+06	1.06069e+07	1.46299e+07	0.000696034	0.000870657
(R)-pantoate	Vitamin	146224	1.18709e+06	1.21576e+06	0.00132515	0.0117922
N1-methyl-nicotinamide	Vitamin	2.59766e+06	1.86564e+06	3.10946e+06	0.0125804	0.00651916
1-methylnicotinamide	Vitamin	306616	247609	428164	0.0256519	0.0752734
Nicotinate ribonucleoside	Vitamin	1.82336e+07	1.35635e+07	1.83967e+07	0.0553859	0.936784
(R)-imazapyr	Vitamin	113880	173870	188299	0.0513723	0.170931
pyridoxal	Vitamin	58102.4	88053.4	121620	0.18019	0.161296
Pantothenol /dexpanthenol	Vitamin	45234.5	71520	74148.1	0.0786234	0.214423
TPP	Vitamin	4.73565e+06	5.56676e+06	4.30897e+06	0.119336	0.383972
roseoflavin	Vitamin	51264.1	24981.7	33314	0.00150102	0.0258518
alpha-tocotrienol	Vitamin	658911	449033	1.147e+06	0.291984	0.132125
pantothenate	Vitamin	366577	1.3891e+06	2.17958e+06	0.00264927	0.000389189
AIR	Vitamin	2.2812e+06	3.707e+06	3.88376e+06	0.0316197	0.0388051
4-Pyridoxic acid	Vitamin	30931.7	30023.7	39483.6	0.550276	0.426853
Nicotinuric acid	Vitamin	417188	203752	246852	0.300709	0.375256
Pimelic acid	Vitamin	144367	240916	337763	0.00249578	0.000123194
1,4-Dihydroxy-2-naphthoate	Vitamin	68372.9	148671	108708	0.00896192	0.0894519

## Sheet: Tables S5
Table S5. Amino acies detected in polieshed rice of OsSPL3.OEs and ZH11.
ID			ZH11	OE1	OE2	OE3	p-valure1	p-valure2	p-valure3
Glycine	Amino acid		81321.5	165940	172950	113167	0.0734142	0.0474983	0.0815388
Alanine	Amino acid		3376964	9.40784e+06	15098052	6.83565e+06	0.0421874	0.0129092	0.0127597
Serine	Amino acid		2.22449e+06	4311759	5.79902e+06	4083705	0.0130408	0.0362164	0.0383724
Proline	Amino acid		2979367	4542296	5164531	4050786	0.087249	0.0525857	0.10446
Valine	Amino acid		6700098	15317958	1.69312e+07	10700952	0.0782943	0.0366604	0.020035
Threonine	Amino acid		576142	1.5565e+06	1949542	1.43551e+06	0.0351404	0.0411629	0.0251575
Cysteine	Amino acid		265224	287376	482546	318847	0.754325	0.0165026	0.100633
Leucine	Amino acid		4422613	9270376	8.94627e+06	7251417	0.0321036	0.0696283	0.0463905
L-Isoleucine	Amino acid		25181	42226.5	64810.5	46450	0.007391	0.0615882	0.0272642
Aspartic acid	Amino acid		1.13962e+06	2803363	3799002	2970476	0.0203954	0.00102677	0.000303012
Glutamine	Amino acid		836866	3081426	4.35976e+06	3554392	0.328218	0.0218361	0.00334009
Glutamic acid	Amino acid		1.90647e+06	5.15661e+06	8.19976e+06	4.82302e+06	0.0282392	0.00834806	0.0237527
Methionine	Amino acid		1.34198e+06	2.21386e+06	2.89828e+06	2.45811e+06	0.0210205	0.0232577	0.0160548
Histidine	Amino acid		245550	540370	568824	415566	0.0179259	0.0503111	0.00642015
Tryptamine	Amino acid		17022.5	67117.5	52527	84433.5	0.248466	0.181404	0.0454448
Phenylalanine	Amino acid		1.07826e+06	1.90461e+06	1.99356e+06	1679104	0.0440126	0.00198517	0.00533184
Arginine	Amino acid		1.58004e+06	2.61452e+06	2601958	2850814	0.0409539	0.0406747	0.000279447
Tyrosine	Amino acid		454397	787928	790547	701859	0.0224628	0.0196976	0.0155463
L-Tryptophan	Amino acid		4.04155e+06	4.30406e+06	4062903	6112830	0.52052	0.975064	0.0539466
Cystine	Amino acid		33398	21210	38109	75773.5	0.445644	0.763986	0.00610588
Asparagine	Amino acid		1.13315e+06	2.2107e+06	5216290	3.99447e+06	0.253761	7.32226e-05	0.000814753
L-Homoserine	Amino acids		874141	1.12433e+06	1.14959e+06	1.37051e+06	0.310088	0.130439	0.0751763
Lysine	Amino acid		2.75735e+06	7.07664e+06	4.61246e+06	6.04549e+06	0.00210441	8.41776e-05	0.0039641

## Sheet: Tables S6
Table S6. Vitamins detected in polieshed rice of OsSPL3.OEs and ZH11.
ID	Class	ZH11	OE2	OE3	OE4	p-valure1	p-valure2	p-valure3
pantothenate	Vitamin	966485	1882210	2452943	1.67676e+06	0.0256701	0.00435071	0.0194362
AIR	Vitamin	39060.5	34798	128289	86222	0.714518	0.329156	0.520348
4-Pyridoxic acid	Vitamin	28586.5	58745.5	50371.5	44586.5	0.00044747	0.00276671	0.0022662
Nicotinuric acid	Vitamin	204848	225340	154111	279020	0.775713	0.26234	0.544101
Pimelic acid	Vitamin	26746.5	33376	25211.5	24386	0.563619	0.5861	0.529503
1,4-Dihydroxy-2-naphthoate	Vitamin	132440	141830	137110	196441	0.388831	0.805511	0.0310359
niacinamide	Vitamin	100280	128897	110152	179342	0.329897	0.607884	0.15417
niacin	Vitamin	3.08296e+06	6534321	6.68214e+06	4279085	0.0402047	0.000172326	0.00285215
4-Methyl-5-thiazoleethanol	Vitamin	127880	176556	331442	406830	0.0958249	0.00825592	0.0058433
Pyridoxamine	Vitamin	64828.5	100722	179445	82970	0.236229	0.077474	0.433992
pyridoxine	Vitamin	1.31981e+06	2.48292e+06	3401928	1800159	0.0236955	0.0268686	0.13488
pyridoxate	Vitamin	102596	144538	132405	113532	0.298839	0.0462442	0.101124
Nicotinoylcholine	Vitamin	13506.5	23617.5	17673.5	21189	0.133086	0.485694	0.073104
Pantothenic acid	Vitamin	427973	814418	1.02877e+06	754766	0.0379267	0.0149948	0.0471719
D-biotin	Vitamin	28771	34109	22739	19066.5	0.569605	0.619289	0.0490902
PLP	Vitamin	113259	131890	87233.5	85756	0.635828	0.279394	0.268509
nicotinamide riboside	Vitamin	1210351	1010516	1.26163e+06	1230567	0.00962515	0.264264	0.755978
thiamine	Vitamin	2614050	3.9633e+06	6596722	8.73184e+06	0.00430881	0.034117	0.013432
Nicotianamine	Vitamin	680508	1685194	1.73213e+06	1.43607e+06	0.00575321	0.0136511	0.0366683
Pyridoxine O-glucoside	Vitamin	964628	807259	1242588	2.08416e+06	0.334364	0.155357	0.0330218
nicotinamide ribonucleotide (NMN)	Vitamin	122141	149814	148525	131808	0.450536	0.265304	0.532647
Riboflavin	Vitamin	820086	742524	821088	854499	0.0195563	0.958222	0.125503
δ-Tocotrienol	Vitamin	447226	458224	556610	461118	0.295597	0.0267894	0.622608
β-Tocotrienol	Vitamin	9701916	7.02547e+06	9.1028e+06	8.13133e+06	0.00422583	0.0666025	0.0448534
folinic acid	Vitamin	2.72289e+06	5180847	3.58801e+06	4340003	0.0226926	0.00511331	0.0370307
(R)-pantoate	Vitamin	229142	775422	1.19108e+06	697236	0.0277626	0.00522889	0.00256087
oxythiamine	Vitamin	258002	398166	634824	885078	0.0108917	0.0135896	0.0822561
N1-methyl-nicotinamide	Vitamin	2.47539e+06	4136021	5.30075e+06	5.77077e+06	0.0095009	0.0230072	0.0341143
1-methylnicotinamide	Vitamin	834089	1342663	1.73037e+06	1863144	0.0207792	0.0100591	0.0456611
Nicotinate ribonucleoside	Vitamin	19106745	1.56623e+07	19299343	1.82439e+07	0.0285602	0.799735	0.511167
(R)-imazapyr	Vitamin	6443.5	21068	7688.5	12296	0.0896363	0.753723	0.557722
pyridoxal	Vitamin	40403.5	43924.5	64976.5	43284	0.546989	0.0406406	0.592962
pantothenic acid	Vitamin	3926007	7.81404e+06	1.01444e+07	6.87194e+06	0.0379267	0.0149948	0.0471719
Pantothenol /dexpanthenol	Vitamin	4221	11443.5	8869	8565.5	0.0524561	0.278923	0.135547
Bisnorbiotin	Vitamin	16961.5	55745	8171	14661.5	0.296554	0.00621859	0.178213
TPP	Vitamin	129169	48592.5	133661	207363	0.0227712	0.901029	0.172991
roseoflavin	Vitamin	1.69213e+06	1.26965e+06	1122760	999020	0.0741922	0.02776	0.0086599
